# Supplementary material for: Pharmacophore Modeling Using Machine Learning for Screening the Blood–Brain Barrier Permeation of Xenobiotics
Source: Int J Environ Res Public Health. 2022 Oct 18;19(20):13471. doi: 10.3390/ijerph192013471 (PMC9602466; doi:10.3390/ijerph192013471)
Supplement: Supplementary file 1 [file ijerph-19-13471-s001.zip]

Archive with 1 entries (1 files):
- ijerph-1908937-supplementary.pdf
